# Supplementary material for: Encapsulating Calendula arvensis (Vaill.) L. Florets: UHPLC-HRMS Insights into Bioactive Compounds Preservation and Oral Bioaccessibility
Source: Molecules. 2022 Dec 26;28(1):199. doi: 10.3390/molecules28010199 (PMC9822028; doi:10.3390/molecules28010199)
Supplement: Supplementary file 1 [file molecules-28-00199-s001.zip]

Archive with 1 entries (1 files):
- molecules-2122401-supplementary.pdf
